# Supplementary material for: Guava Byproducts (Psidium guajava L.) as a Source of Phenolic Compounds with In Vitro Antihyperlipidemic Potential
Source: Molecules. 2026 May 13;31(10):1647. doi: 10.3390/molecules31101647 (PMC13209802; doi:10.3390/molecules31101647)
Supplement: Supplementary file 1 [file molecules-31-01647-s001.zip]

Archive with 1 entries (1 files):
- molecules-4275808-File S1.pdf
